# Supplementary material for: O-linked N-acetylglucosamine transferase is involved in fine regulation of flowering time in winter wheat
Source: Nat Commun. 2021 Apr 16;12:2303. doi: 10.1038/s41467-021-22564-8 (PMC8052332; doi:10.1038/s41467-021-22564-8)
Supplement: Supplementary file 4 — Source Data [file 41467_2021_22564_MOESM4_ESM.xlsx]

## Sheet: Fig. 1c 
	Fig. 1c. DH-GBS data and phenotypic data used in QTL mapping
	260 DH lines
	46 GBS Markers (A for Duster and B for Billings, - for missing data)
		DH1	DH2	DH3	DH5	DH6	DH7	DH8	DH9	DH10	DH11	DH12	DH13	DH14	DH15	DH16	DH17	DH18	DH19	DH20	DH21	DH22	DH23	DH24	DH25	DH26	DH27	DH28	DH29	DH30	DH33	DH34	DH35	DH36	DH37	DH39	DH40	DH41	DH42	DH43	DH44	DH45	DH46	DH47	DH48	DH50	DH51	DH52	DH53
	*GBS6592	A	B	B	A	B	A	A	B	A	A	A	B	B	A	B	B	A	A	B	B	B	A	-	A	B	A	B	B	A	A	A	B	A	A	A	-	A	B	A	A	B	B	A	A	B	A	-	A
	*GBS13892	A	B	B	A	B	A	A	B	A	A	A	B	B	A	B	B	A	A	B	B	B	A	B	A	B	A	B	A	A	-	A	B	A	A	A	A	A	B	A	A	B	B	A	A	B	A	-	A
	*GBS9468	A	B	B	A	B	A	A	B	A	A	A	B	B	A	B	B	A	A	B	B	B	A	B	A	B	A	B	A	A	A	A	B	A	A	A	A	A	B	A	A	B	B	A	A	B	A	-	A
	*GBS1580	A	-	B	A	-	A	A	-	-	A	A	B	B	A	B	B	-	A	B	B	B	A	B	A	B	A	B	A	A	-	A	-	A	A	A	A	A	-	A	A	B	B	A	A	B	A	-	A
	*GBS9675	A	-	B	-	B	A	-	-	A	A	A	B	B	A	B	B	A	A	B	B	B	A	B	A	B	A	-	A	A	A	B	B	-	A	A	A	A	-	A	A	-	B	A	A	B	A	-	A
	*GBS10084	A	A	B	A	B	A	A	B	A	A	A	B	B	A	B	B	A	A	B	B	B	A	B	A	B	A	B	A	A	A	B	B	A	A	A	A	A	-	A	A	B	B	A	A	B	A	-	A
	*GBS5554	A	A	B	A	B	A	A	B	A	A	A	B	B	A	B	B	-	A	B	B	B	A	B	A	B	A	-	A	A	A	B	B	A	A	A	A	A	B	A	A	B	B	A	A	B	A	A	A
	*GBS7492	A	A	B	A	B	A	A	B	A	A	-	B	B	A	B	B	A	A	B	B	B	A	B	A	B	A	B	A	A	A	B	B	A	A	A	A	A	B	A	A	-	B	A	A	B	A	A	A
	*GBS9306	A	A	B	A	B	A	A	B	A	A	A	B	B	A	B	B	A	A	B	B	-	A	-	A	B	A	B	A	A	A	B	B	A	A	A	A	A	B	A	A	B	B	A	A	B	A	A	A
	*GBS10085	A	A	B	A	B	A	A	B	A	A	A	B	B	A	B	B	A	A	B	B	B	A	B	A	B	A	B	A	A	A	B	B	A	A	A	A	A	-	A	A	B	B	A	A	B	A	A	A
	*GBS10703	A	A	B	A	B	A	A	B	A	A	A	B	B	A	B	B	A	A	B	B	B	A	B	A	B	A	B	A	A	A	B	B	A	A	A	B	A	B	A	A	B	B	A	A	B	A	A	A
	*GBS2755	A	-	B	A	B	A	-	B	A	A	A	B	B	A	B	B	A	A	B	B	B	A	B	A	B	A	B	A	A	A	B	B	A	A	A	B	A	-	A	A	-	B	A	A	B	A	A	A
	*GBS374	B	A	B	A	B	A	A	B	A	A	A	A	B	A	B	-	A	-	B	B	-	A	B	A	B	A	-	A	A	-	-	B	A	B	A	B	A	B	A	A	B	B	A	A	B	A	-	A
	*GBS375	B	A	B	A	B	A	A	B	A	A	A	A	B	A	B	-	A	-	B	B	-	A	B	A	B	A	-	A	A	-	-	B	A	B	A	B	A	B	A	A	B	B	A	A	B	A	-	A
	*GBS11013	B	A	B	A	B	A	A	B	A	A	-	-	B	A	-	B	A	-	B	-	B	A	B	A	B	A	B	A	A	A	B	B	A	B	A	B	A	-	A	A	B	B	A	A	B	A	-	A
	*GBS6007	B	A	B	A	B	A	A	B	A	A	A	A	B	A	B	B	A	A	B	A	B	A	B	A	B	A	B	A	A	A	B	B	A	B	A	B	A	-	A	A	B	B	A	A	B	A	A	A
	*GBS6855	B	A	B	A	-	A	A	B	A	A	A	A	B	A	-	B	A	A	B	A	B	A	B	A	B	A	-	A	A	A	B	B	B	B	A	B	A	B	A	A	-	B	A	A	B	A	A	A
	*GBS11538	B	A	B	A	B	A	-	-	A	A	B	A	B	A	B	B	A	A	B	A	B	A	B	A	B	A	-	A	A	A	B	B	B	B	A	B	A	B	A	A	B	B	A	A	B	A	A	A
	*GBS5673	B	A	B	A	B	A	A	B	A	A	-	A	B	A	B	B	A	A	B	A	B	A	B	A	B	A	B	A	A	A	B	B	B	B	A	B	A	-	A	A	B	B	A	A	B	A	A	A
	*GBS6751	B	A	B	A	B	A	A	B	A	A	B	A	B	A	B	B	A	A	B	-	B	A	B	A	B	A	B	A	A	A	B	B	B	B	A	B	A	B	A	A	B	B	A	A	B	A	A	A
	*GBS7889	B	-	B	A	B	-	-	B	A	A	-	-	-	A	B	B	A	A	B	A	B	A	B	A	B	A	-	A	A	A	B	B	B	B	A	B	A	-	A	A	B	B	A	A	B	A	A	A
	*GBS1290	B	-	B	A	B	-	A	B	A	A	-	-	B	A	B	B	A	A	B	A	B	A	B	A	B	A	-	A	A	A	B	B	B	B	A	-	A	-	A	A	-	B	A	A	B	A	-	A
	*GBS6784	B	A	B	A	B	A	A	B	A	A	B	A	B	A	B	B	A	A	B	A	B	A	B	A	B	-	-	A	A	A	B	B	B	B	A	B	A	-	A	A	B	B	A	A	-	A	B	A
	*GBS6785	B	A	B	A	B	A	A	B	A	A	B	A	B	A	B	B	A	A	B	A	B	A	B	A	B	-	-	A	A	A	B	B	B	B	A	B	A	-	A	A	B	B	A	A	-	A	B	A
	*GBS10048	B	A	B	A	B	A	A	B	A	A	B	A	B	A	B	B	A	A	B	A	B	A	B	A	B	A	B	A	A	A	B	B	B	B	A	B	A	B	A	A	B	B	A	A	-	A	B	A
	*GBS12753	B	A	B	A	B	A	A	B	A	A	B	A	B	A	B	B	A	A	B	A	B	A	B	A	B	A	-	A	A	A	B	B	B	B	A	B	A	-	A	A	B	B	A	A	B	A	B	A
	*GBS12755	B	A	B	A	B	A	A	B	A	A	B	A	B	A	B	B	A	A	B	A	B	A	B	A	B	A	-	A	A	A	B	B	B	B	A	B	A	-	A	A	B	B	A	A	B	A	B	A
	*GBS12196	B	A	B	A	B	A	A	B	A	A	B	A	B	A	B	B	A	A	B	A	B	A	B	A	B	A	B	A	A	A	B	B	B	B	A	-	A	-	A	A	B	B	A	A	B	A	B	A
	*GBS5683	B	-	B	A	-	A	A	B	A	A	B	A	-	-	B	B	A	A	B	-	B	-	B	A	B	A	B	A	A	A	-	B	B	B	A	B	A	-	A	A	-	B	A	A	B	A	B	A
	*GBS2675	B	A	B	A	B	A	A	B	A	A	B	A	B	A	B	B	A	A	B	A	B	A	-	A	B	A	B	A	A	A	B	B	B	B	A	B	A	B	A	A	-	B	A	A	B	A	B	A
	*GBS5931	B	-	B	A	B	A	A	B	A	A	-	A	B	A	B	B	A	A	B	A	B	-	B	A	B	A	B	A	A	-	-	B	B	B	A	B	A	B	A	A	-	B	A	A	B	A	B	A
	*GBS12666	B	-	B	A	B	A	A	B	A	A	B	A	B	A	B	B	A	A	B	A	B	A	B	A	B	A	B	A	-	A	B	B	B	B	A	B	A	B	A	A	B	B	A	A	B	A	B	A
	*GBS1483	B	-	B	A	B	A	A	B	A	A	B	A	B	A	-	B	-	A	B	A	B	A	B	A	B	A	B	A	A	A	B	B	B	B	A	-	A	B	A	A	-	A	A	A	B	A	B	A
	*GBS9019	B	A	B	A	B	A	A	-	A	-	B	A	B	A	B	B	A	A	B	A	B	A	B	A	B	A	B	A	A	A	-	B	B	B	A	B	A	B	A	A	-	A	A	A	B	A	B	A
	*GBS8587	B	A	B	A	B	A	A	B	A	A	B	A	B	A	B	B	A	A	B	A	B	A	-	A	B	A	-	A	A	A	B	B	B	B	A	B	A	B	A	A	-	A	A	A	B	A	B	A
	*GBS89	B	-	B	A	B	A	A	B	A	A	B	A	B	A	B	B	A	A	B	A	B	A	B	A	B	A	-	A	A	A	B	B	B	B	A	-	A	-	A	A	-	A	A	A	B	A	B	A
	*GBS12086	B	A	B	A	B	A	A	B	A	A	B	A	B	A	B	B	A	A	B	-	B	A	B	A	B	A	B	A	A	-	B	B	B	B	A	B	A	B	A	A	-	A	A	A	B	A	B	A
	*GBS5808	B	A	B	A	B	A	A	B	A	A	-	A	B	A	B	B	A	A	B	A	B	A	B	A	B	A	B	A	A	A	B	B	B	B	A	B	A	B	A	A	-	A	A	A	B	A	B	A
	*GBS3397	B	A	B	A	B	A	A	B	A	A	B	A	B	-	B	B	A	A	B	A	B	A	B	A	B	A	-	A	A	A	B	B	B	B	A	B	A	B	A	A	-	A	A	A	B	A	B	A
	*GBS3423	B	A	B	A	B	A	-	B	A	A	B	A	B	A	B	-	A	A	B	A	B	A	B	-	B	A	-	A	A	A	-	B	B	B	A	B	A	B	A	A	-	A	A	A	B	A	B	A
	*GBS20	B	A	B	A	B	A	A	B	A	A	B	A	B	A	B	B	A	A	B	A	B	A	B	A	B	A	B	A	A	A	B	-	B	B	A	-	B	B	A	A	-	A	A	A	B	A	B	A
	*GBS8919	B	A	B	A	B	A	-	B	A	A	B	A	B	A	B	B	A	A	B	A	B	A	B	A	B	A	B	A	A	A	B	B	B	B	A	B	B	B	A	A	B	A	A	A	B	A	B	A
	*GBS10019	B	A	B	A	B	A	A	B	A	A	B	A	B	A	B	B	A	A	B	A	B	A	B	A	B	A	B	A	A	A	B	B	B	B	A	B	B	B	A	A	B	A	A	A	B	A	B	A
	*GBS11514	B	A	B	A	B	A	A	B	A	A	B	A	B	A	-	B	A	A	B	A	B	A	B	A	B	A	B	A	A	A	B	B	B	B	A	B	B	B	A	A	B	A	A	A	B	A	B	A
	*GBS12890	B	-	B	A	B	A	A	B	A	A	B	-	B	A	B	B	A	A	B	A	B	A	B	A	B	A	B	A	A	A	B	B	B	B	A	B	B	-	A	A	B	A	A	A	B	A	B	A
	*GBS8943	B	A	B	A	B	A	A	B	A	A	B	A	B	A	B	B	A	A	B	A	B	A	B	A	B	A	B	A	A	A	B	B	B	B	A	-	B	B	A	A	B	A	A	A	B	A	B	A
	*HD-VRN	3	5	5	5	3	3	3	5	3	5	3	3	3	5	1	2	2	4	2	4	5	5	4	5	3	5	4	5	3	3	4	4	3	4	4	2	4	4	5	3	2	4	3	3	4	5	5	5
	*HD-GH15	6	8	19	12	6	6	5	12	8	12	7	6	6	17	1	7	4	9	3	9	16	16	10	16	5	12	7	11	7	7	7	7	3	9	17	4	8	11	11	7	4	10	5	5	7	12	13	24
	*HD-GH14	10	12	18	13	10	10	6	11	9	14	10	10	8	18	2	6	5	13	5	9	16	15	12	16	5	15	12	14	10	7	10	9	5	10	18	5	10	11	11	9	6	11	8	8	14	14	14	26
[truncated: 212 more columns]

## Sheet: Fig. 2c
	Fig. 2. Comparison of transcript levels of TraesCS6A01G091300 alleles in Duster and Billings in non-vernalized (greenhouse) and vernalized plants (VRN) at two different stages.
	Fig. 2c		0 wk in greenhouse	6 wk in greenhouse		Fig. 2d		0 wk before vernalization	6 weeks with vernalization
		Duster-1	1	3.25014			Duster-1	1	3.01446
		Duster-2	1	1.82652			Duster-2	1	1.70965
		Duster-3	1	3.41125			Duster-3	1	3.46943
		Duster-4	1	2.06895			Duster-4	1	1.08741
		Duster-5	1	2.01601			Duster-5	1	1.84997
		Duster-6	1.79042	2.06137			Duster-6	1.79042	1
		Average	1.13174	2.43904			Average	1.13174	2.02182
		Billings-1	3.66497	5.29232			Billings-1	3.66497	3.75184
		Billings-2	2.09769	3.85385			Billings-2	2.09769	2.29628
		Billings-3	4.25335	4.48466			Billings-3	4.25335	4.27671
		Billings-4	1.88596	3.6075			Billings-4	1.88596	1.95898
		Billings-5	2.72206	2.53696			Billings-5	2.72206	2.1006
		Billings-6	2.77637	3.53204			Billings-6	2.77637	3.40275
		Average	2.90007	3.88455			Average	2.90007	2.96453
		Each data point is average of three replications					Each data point is average of three replications

## Sheet: Fig. 3b,d-f
	Fig. 3b. Data from GUS/LUC activity assay comparing Duster and Billings alleles in a transient expression system.
		Reaction 1	Reaction 2	Reaction 3	Reaction 4	Reaction 5	Reaction 6	Average
	TaOGTb+168bp	26.1765	13.8596	23.2353	19.5614	19.4118	25.614	21.3098
	TaOGTa-168bp	8.2906	4.28571	4.61538	9.56044	12.5641	7.8022	7.85307
	Fig. 3d-f. Electrophoretic mobility shift assay (EMSA) interactions of the VRN1 and TaVRT2 proteins with the CArG box DNA probe labeled with biotin

## Sheet: Fig. 4b,d-f
	Fig. 4b and 4d. Comparision of heading date between transgenic Duster plants overexpressing TaOGT1b and non transgenic plants											Fig. 4e and 4f. UDP standard curve and estimation of TaOGT activity in transgenic and non transgenic plant proteins
	4b				4d							4e
		Heading date-Greenhouse				Heading date-Cold room						The Value of Luminescence	1	2	3	4	5	6	7	8	9	10	11	Background
		Negative	Positive			Negative	Positive					Positive control (repeat1)	1325	648	324	191	103	50	31	23	17	12	20	10
		148	132			136	130					Positive control (repeat2)	1287	659	318	154	106	50	36	18	21	9	14	8
		152	128			135	128					Positive control (repeat3)	1246	614	310	162	92	56	30	19	13	16	11	7
		153	124			135	126
		147	131			134	130					Signal-to-Background Ratio (repeat1)	132.5	64.8	32.4	19.1	10.3	5	3.1	2.3	1.7	1.2	2	1
		148	132			135	130					Signal-to-Background Ratio (repeat2)	160.875	82.375	39.75	19.25	13.25	6.25	4.5	2.25	2.625	1.125	1.75	1
		152	126			135	128					Signal-to-Background Ratio (repeat3)	178	87.7143	44.2857	23.1429	13.1429	8	4.28571	2.71429	1.85714	2.28571	1.57143	1
		149	132			135	130					The average of signal-to-background ratio (3 times)	157.125	78.2964	38.8119	20.4976	12.231	6.41667	3.9619	2.42143	2.06071	1.5369	1.77381	1
		151	127			135	130					UDP(UM)	0.39	0.2	0.1	0.05	0.025	0.0125	0.00625	0.003125	0.0015625	0.00078125	0.000390625	0
	Average	150	129		Average	135	129					STDEV	22.9806	11.9893	5.99813	2.29207	1.67311	1.50693	0.754082	0.254851	0.494962	0.649571	0.215275	0
	SD	2.12132	2.95804		SD	0.5	1.41421					SQRT(n-1)	1.41421	1.41421	1.41421	1.41421	1.41421	1.41421	1.41421	1.41421	1.41421	1.41421	1.41421	1.41421
	SEM	0.801784	1.11803		SEM	0.188982	0.534522					STDEV/SQRT	16.2498	8.47768	4.24132	1.62074	1.18307	1.06556	0.533216	0.180207	0.349991	0.459316	0.152223	0
												4f
	p value	4.04046e-10			p value	4.60966e-08						Total protein (ng)	40	20	10	5	2.5	1.25	0.625	0
												TaOGTb-OE(-) (repeat 1)	1882	1445	1341	813	491	319	216	40
												TaOGTb-OE(-) (repeat 2)	1858	1431	1309	814	497	290	186	52
												TaOGTb-OE(-) (repeat 2)	1991	1517	1429	856	484	319	200	45
												Signal-to-Background Ratio (repeat1)	47.05	36.125	33.525	20.325	12.275	7.975	5.4	1
												Signal-to-Background Ratio (repeat2)	35.7308	27.5192	25.1731	15.6538	9.55769	5.57692	3.57692	1
												Signal-to-Background Ratio (repeat3)	44.2444	33.7111	31.7556	19.0222	10.7556	7.08889	4.44444	1
												The average of signal-to-background ratio	42.3417	32.4518	30.1512	18.3337	10.8627	6.88027	4.47379	1
													0.114825	0.0875125	0.0810125	0.0480125	0.0278875	0.0171375	0.0107	-0.0003
													0.0865269	0.0659981	0.0601327	0.0363346	0.0210942	0.0111423	0.00614231	-0.0003
													0.107811	0.0814778	0.0765889	0.0447556	0.0240889	0.0149222	0.00831111	-0.0003
												Average	0.103054	0.0783295	0.072578	0.0430342	0.0243569	0.0144007	0.00838447	-0.0003
												Standard error	0.0104203	0.00784702	0.00778	0.00426119	0.00240738	0.00214355	0.00161201	0
												UDP(UM)	0.103054	0.0783295	0.072578	0.0430342	0.0243569	0.0144007	0.00838447	0
												STDEV	5.89461	4.43895	4.40103	2.41049	1.36182	1.21257	0.911893	0
												STDEV/SQRT	4.16812	3.13881	3.112	1.70448	0.962953	0.857419	0.644805	0
												Total protein (ng)	40	20	10	5	2.5	1.25	0.625	0
												TaOGTb-OE(+) (repeat 1)	6006	3062	2205	1324	817	631	425	40
												TaOGTb-OE(+) (repeat 2)	6339	3100	2349	1306	827	532	319	47
												TaOGTb-OE(+) (repeat 3)	6560	3067	2259	1427	846	592	329	50
												Signal-to-Background Ratio (repeat1)	150.15	76.55	55.125	33.1	20.425	15.775	10.625	1
												Signal-to-Background Ratio (repeat2)	134.872	65.9574	49.9787	27.7872	17.5957	11.3191	6.78723	1
												Signal-to-Background Ratio (repeat3)	131.2	61.34	45.18	28.54	16.92	11.84	6.58	1
												The average of signal-to-background ratio (3 times)	138.741	67.9491	50.0946	29.8091	18.3136	12.978	7.99741	1
													0.372575	0.188575	0.135013	0.07995	0.0482625	0.0366375	0.0237625	-0.0003
													0.334381	0.162094	0.122147	0.0666681	0.0411894	0.0254979	0.0141681	-0.0003
													0.3252	0.15055	0.11015	0.06855	0.0395	0.0268	0.01365	-0.0003
												Average	0.344052	0.167073	0.122436	0.0717227	0.042984	0.0296451	0.0171935	-0.0003
												Standard error	0.0177658	0.0137853	0.00879201	0.00508192	0.00328715	0.00430662	0.00402683	0
												UDP(UM)	0.344052	0.167073	0.122436	0.0717227	0.042984	0.0296451	0.0171935	0
												STDEV	10.0498	7.79815	4.97351	2.87477	1.8595	2.43619	2.27792	0
												STDEV/SQRT	7.10631	5.51413	3.5168	2.03277	1.31486	1.72265	1.61073	0

## Sheet: Fig. 5a,b,d,e
	Fig 5a. Comparison of OGT enzyme activity among different TaOGT1 proteins									Fig. 5b. Effects of TaK1 and TaK4 on GlcNAcylation by TaOGT1
										Fig. 5b upper image					Fig. 5b lower image
	Fig. 5d. Comparison of TaOGT1 enzyme activity of two protein fragments of aa 1–28 and aa 233–264.									Fig. 5e. Comparison of AtSEC and AtSPY proteins expressed in E. coli with TaOGT1 proteins from a transgenic plant (+), a non-transgenic plant (–).

## Sheet: Fig. 6a-k
		Fig. 6. Comparison of gene expression and sugar content in TaOGT1b overexpressed transgenic plants (+) and non-transgenic plants (–).
		Experiment	Treatment	Duration	Negative (-)					Positive (+)
					OE-9-1	OE-9-2	OE-9-4	Average		OE-9-3	OE-9-5	OE-9-8	Average
	Fig. 6b	UDP (uM)	Greenhouse	1 week	0.000987879	0.00238939	0.0025125	0.00196326		0.00545758	0.00674545	0.00480417	0.00566907
				3 weeks	0.00906553	0.0124178	0.0108837	0.010789		0.0482606	0.0922	0.0578723	0.066111
				6 weeks	0.0549746	0.0583932	0.060789	0.0580523		0.138838	0.196376	0.117219	0.150811
			Cold room	1 week	0.00630038	0.0085447	0.00825114	0.00769874		0.0117265	0.0174178	0.0139424	0.0143622
				3 weeks	0.0252019	0.0441318	0.029236	0.0328566		0.099558	0.164463	0.0775883	0.11387
				6 weeks	0.0899652	0.0790087	0.15863	0.109201		0.542238	1.00186	0.30024	0.614779
	Fig. 6c	Glucose (mg/g)	Greenhouse	1 week	11.6871	7.97081	18.4277	12.6952		14.0963	20.5806	14.6601	16.4457
				3 weeks	32.4471	52.797	52.1819	45.8087		11.8409	22.9385	30.3711	21.7168
				6 weeks	53.5916	76.4532	59.3582	63.1343		31.1144	30.7299	32.8828	31.5757
			Cold room	1 week	12.3791	39.4184	17.1975	22.9983		9.81615	4.17763	8.7397	7.57783
				3 weeks	40.5717	48.0812	68.4055	52.3528		12.6354	4.56207	15.8647	11.0207
				6 weeks	75.5305	89.5243	85.0135	83.3561		19.171	8.91911	21.7596	16.6165
	Fig. 6d	Sucrose (mg/g)	Greenhouse	1 week	33.5469	28.9402	29.7242	30.7371		16.2597	20.433	28.2	21.6309
				3 weeks	56.7896	51.657	35.1879	47.8782		20.17	26.3983	22.3954	22.9879
				6 weeks	81.0599	78.2842	64.6443	74.6628		29.3493	35.4899	24.6647	29.8346
			Cold room	1 week	21.1293	23.16	33.7709	26.0201		18.1881	13.3379	14.0684	15.1981
				3 weeks	23.7833	33.542	27.8592	28.3948		9.45195	2.03064	3.50126	4.99462
				6 weeks	26.7148	48.1071	30.8978	35.2399		7.01227	1.6362	4.06614	4.2382
	Fig. 6e	Fructose (mg/g)	Greenhouse	1 week	2.24071	4.84842	3.45799	3.51571		3.78104	1.05187	2.15801	2.33031
				3 weeks	7.24937	7.94975	6.80743	7.33551		8.06605	2.67748	7.59051	6.11135
				6 weeks	16.0882	15.0234	13.6846	14.9321		14.2816	13.664	18.4659	15.4705
			Cold room	1 week	5.38081	12.563	9.20838	9.05072		3.19179	3.62598	6.15356	4.32378
				3 weeks	7.92391	7.64996	12.9662	9.51334		2.28465	5.3498	10.0819	5.90546
				6 weeks	6.10446	8.83622	13.7492	9.56331		4.29535	5.48936	11.8445	7.20974
		Gene Expression	Treatment	Duration	Negative (-)					Positive (+)
					OE-9-1	OE-9-2	OE-9-4	Average		OE-9-3	OE-9-5	OE-9-8	Average
	Fig. 6a	TaOGT1	Greenhouse	1 week	1.57252	1.92908	1.55325	1.68495		7.68204	12.0352	9.23611	9.65111
				3 weeks	7.67103	6.64703	8.32515	7.54774		17.8338	26.1504	12.9257	18.97
				6 weeks	5.12695	5.22785	5.39817	5.25099		12.631	12.4079	10.9387	11.9926
			Cold room	1 week	1.19646	1.69589	1.42293	1.43843		7.7959	9.90279	7.83769	8.51212
				3 weeks	3.89638	3.80373	3.92566	3.87526		10.3644	12.782	14.3751	12.5072
				6 weeks	7.16943	5.33261	5.27186	5.92463		12.528	10.5321	12.8221	11.9607
	Fig. 6f	vrn1	Greenhouse	1 week	2.7171	1.26006	2.02977	2.00231		5.63058	5.32931	4.63205	5.19731
				3 weeks	13.1213	19.3865	16.0584	16.1887		45.9539	49.0227	25.5532	40.1766
				6 weeks	60.6297	71.0875	82.5181	71.4118		605.524	1232.37	662.779	833.558
			Cold room	1 week	8.22918	6.92461	9.06345	8.07241		19.4266	20.8067	25.5657	21.933
				3 weeks	34.2236	31.0533	27.0467	30.7745		63.3839	94.5889	75.7907	77.9212
				6 weeks	165.818	111.479	229.179	168.825		1055.3	4408.99	1635.23	2366.51
	Fig. 6g	vrn3	Greenhouse	1 week	2.31187	1.41863	1.07075	1.60041		8.71184	6.31612	5.83522	6.95439
				3 weeks	33.8626	33.379	35.5218	34.2545		111.986	183.224	110.415	135.208
				6 weeks	78.1548	66.2807	68.056	70.8305		312.628	498.63	156.458	322.572
			Cold room	1 week	12.3552	8.67282	18.2302	13.0861		29.3324	28.7948	19.0086	25.7119
				3 weeks	64.0477	72.2406	66.0011	67.4298		613.197	837.207	439.696	630.033
				6 weeks	212.242	162.786	186.499	187.176		832.984	1419.23	757.544	1003.25
	Fig. 6h	PPD1	Greenhouse	1 week	1.18578	1.58955	1.44965	1.40833		1.92936	2.36182	1.8758	2.05566
				3 weeks	1.42473	1.55606	1.676	1.55226		2.0168	2.82527	2.74114	2.52774
				6 weeks	1.43142	1.47372	1.48779	1.46431		2.01624	2.73362	2.41828	2.38938
			Cold room	1 week	1.67966	1.65711	1.7068	1.68119		2.125	2.08194	2.1477	2.11821
				3 weeks	1.9682	2.01549	2.26847	2.08406		2.64252	3.34918	2.11183	2.70118
				6 weeks	1.36523	1.73677	2.00812	1.70337		2.062	3.43518	2.82557	2.77425
	Fig. 6i	TaGRP2	Greenhouse	1 week	1.76486	2.67601	1.54096	1.99394		7.05847	5.04315	5.10742	5.73635
				3 weeks	2.0701	4.15376	1.90276	2.70887		5.77162	9.07694	7.3429	7.39715
				6 weeks	2.1208	2.33844	2.63931	2.36619		4.48247	4.23147	4.6303	4.44808
			Cold room	1 week	1.36516	2.84429	2.06915	2.09286		4.88732	5.61529	5.07645	5.19302
				3 weeks	2.1225	2.66176	3.54264	2.77564		8.06652	7.7575	6.67535	7.49979
				6 weeks	1.99989	1.47673	1.3556	1.61074		2.22783	4.43923	4.99434	3.88713
	Fig. 6j	VRN2	Greenhouse	1 week	5.18905	7.19678	7.85261	6.74615		8.7278	13.5958	14.3378	12.2205
				3 weeks	23.5495	31.9394	31.5313	29.0067		23.1437	26.3975	32.7151	27.4188
				6 weeks	21.2582	13.4117	13.4754	16.0484		17.4127	13.3069	9.76181	13.4938
			Cold room	1 week	1.5158	1.40652	2.56258	1.8283		2.0784	3.12487	2.39631	2.53319
				3 weeks	4.0839	3.24891	3.54738	3.62673		6.95525	4.16798	3.25916	4.79413
				6 weeks	3.31323	2.14015	2.84297	2.76545		3.08432	3.87362	3.95405	3.63733
	Fig. 6k	TaVRT2	Greenhouse	1 week	3.16709	4.4401	2.78394	3.46371		3.37861	3.2512	2.608	3.07927
				3 weeks	6.74332	6.81294	6.17532	6.57719		8.17638	9.17378	6.17945	7.84321
				6 weeks	5.77619	5.04211	7.17859	5.99896		4.53798	5.66857	3.38828	4.53161
			Cold room	1 week	5.38183	5.7305	4.31783	5.14338		4.62731	7.90474	4.3455	5.62585
				3 weeks	1.21417	1.21417	1.91712	1.44849		1.54005	1.4913	2.05151	1.69429
				6 weeks	1.32622	1.32622	2.82058	1.82434		1.12271	1.82076	2.15904	1.70084
		All the data points are average of three replications

## Sheet: Supplementary Fig. 1
	Supplementary Figure 1. Genotypes of vrn-A1,vrn-D3, and PPD1 genes in Jagger, 2174, Duster, and Billings

## Sheet: Supplementary Fig. 3
	Supplementary Figure 3. Phenotype field data used in QTL mapping
		DH1	DH2	DH3	DH5	DH6	DH7	DH8	DH9	DH10	DH11	DH12	DH13	DH14	DH15	DH16	DH17	DH18	DH19	DH20	DH21	DH22	DH23	DH24	DH25	DH26	DH27	DH28	DH29	DH30	DH33	DH34	DH35	DH36	DH37	DH39	DH40	DH41	DH42	DH43	DH44	DH45	DH46	DH47	DH48	DH50	DH51	DH52	DH53
	*HD-15	29	29	30	29	28	30	30	29	29	33	32	30	29	35	30	28	27	33	27	-	28	30	29	33	30	33	30	32	34	-	33	32	33	35	30	28	30	28	29	30	32	-	30	28	30	29	30	33
	*HD-14	2	8	10	3	0	3	0	8	2	8	2	2	3	9	0	2	0	2	0	12	2	8	7	7	4	7	3	3	3	12	9	2	10	8	8	30	7	2	5	8	10	-	4	5	2	2	3	9
	*FT-15	8	9	10	7	0	4	2	8	1	8	1	3	7	9	0	1	0	6	1	14	7	8	6	8	7	7	7	6	7	13	8	5	9	6	8	1	5	2	8	8	9	-	3	5	2	3	3	8
[truncated: 212 more columns]

## Sheet: Supplementary Fig. 4
	Supplementary Figure 4. PCR markers for the fine mapping of QHd.osu-6A
	Seqeunce information in black letters and primer sequences are highlighted in red.
	>GTF-C3 in TraesCS6A01G090600-Duster
	GACAAATAATTCGGGATGGAAGTAGTGAAGATAGCCAAATTGGTCACTAAAAGGACAAGGATCCTAACACACACACACACACACACACACACACACGTCTCATGGTCTGTCTTTTGCTAGTTCGATCCATAG
	>GTF-C3 in TraesCS6A01G090600-Billings
	GACAAATAATTCGGGATGGAAGTAGTGAAGATAGCCAAATTGGTCACTAAAAGGACAAGGATCCTAACACACACACACACACACACACACACACACACACGTCTCATGGTCTGTCTTTTGCTAGTTCGATCCATAG
	>6A-SSR3-CS
	GAAAGCCGGCCAGCTCGGCTGGGTTCGGTTTTACTTTACTTTGTCCCTCCTCCAAACCACGCACGCACACTGACAAGGTGACCTCTCTCTCTCTCTCTCTCTCTCTCTCTCTCTCTCTCTCTCTCTCTCTCTCTCTCTACGGCCAGCTCAGCCAGCAACAGAGAGAGAGAGAGAGAGAGAGGGACAGGGTGGGGGTGTTCCGTTGATTC
	>TaOGT1a-Duster
	CTTCTCATGATTACATCAACTACTGATCTTAGACATGTTTCCTCAATAAACTAAGAGTCAGTTTTATTCATGATGCGCTACTTCATTTTTAATATTTTGAAATTGCCT
	>TaOGT1b-Billings
	CTTCTCATGATTACATCAACTACTGATCTTAGACATGTTTCCTCAATAAACTAAGAGCAGTGAGAATCTGCAACAAATTTCCTTGCATTCATATTGATCTTCTGTGCACAAGTGATGGCTGGCAGCAGTTTGCTAGTAGTACCTAGCTTCCACAGCAAGCCACTCCTCAACTGTTGGGTTTCATTTTCAGTTGTACATTTTTTTGGGTGTCAATGCATTTTAGAGTCAGTTTTATTCATGATGCGCTACTTCATTTTTAATATTTTGAAATTGCCT
	>6A-SEQ9F2R2 (Billings)
	GCCATGGTCTACCTCTTCGTGGGCACCATCTGCGTGCTCTCCGCCGCAACATTCCCCTGCGCCGTCGCATTCCGGGCCTGCGGCGGGAACTGCAGCGTGGCCGCCGCGATCTTGTTTTACTCTGGTATGCTCTCGCTGCTACTCAGGGTGCTAGCGATGGTGCTTTTCTTCCTGCGCGCCGCCGGCAGCGAGGGGTACTCGTCGCCCTTCCCGCCCCGCCCCGCCAAATCGACGTCGCTTATGACGTTGATGACTGTGAAATGTGATAGGTCAAGGATGATGCTTTGGAGGATCGCTTCCGTGGGTGGCCGCTACACCGGACGGCTGTACCGATCTGGAGGTTCTTCGTCGTGGCGACGTCGGTGGAATTCATCGGGCTCGTTCTTCAGACGTGTGGAT…
	Full size gel images of Supplementary Figure 4a-d

## Sheet: Supplementary Fig. 5
Supplementary Figure 5. Development of three sequencing markers for the fine mapping of QHd.osu-6A.
>6A-400M1 in TaOGT1-Duster
AACATTACCTCTTAACATCCCGTATTTTTATTTTTTTTTAACTTCAAAATATCTTTTTTTTCGTGGTTTTTACCAGTTTTCATCAAGTGTTGGTTTCCGTATGATATTCTCCTGACTTTCAATTAGAATCCTCTAAGCATCCTAGAAAATTCTCAAGGATGAGAGAGAGAGAGGGGCTATCCGATCGAGCAACACGTACGAATTCCAGAGAATTCTCATATCCTACCCGGTACAATTCGTCCGTCCCTGTCCCTTTCGTTCCTTCTTCAAGGGGTTTACGTGTGCAGACACGA
>6A-400M1 in TaOGT1-Billings
AACATTACCTCTTAACATCCCGTATTTTTATTTTTTTAAAACTTTAAAATATCTTTTTCTCGTGGTTTTTACCAGTTTTTATCGAGTGTTGGTTTCCATATGATATTCTCCTGACTTTCAATTAGAATCCTCTAAGCATCCTAGAAAATTCTCAAGGATGAGAGAGAGAGGGCCTATCCGATCGAGCAACACGTACGAATTCCAGAGAATTCTCATATCCTACCCGGTACAATTCGTCCGTCCCTGTCCCTTTCGTTCCTTCTTCAAGAGGGTTTACGTGTGCAGACACGA
>6A-400M2 in TaOGT1-Duster
TCTCTCGCCAGGCCTACTCTGGAGAGGCATCGTCGCCGGACGAGCTGTATTCTCTCATGCTCTCGCTCAGGTTGTCTACTAGTGGCACCAGCACAGGACTCGGCCGGTTCGCCGCCGCGAGGTTGGCGGCCGCAGCTCGTGGAGGGAGGAGCGTGTCCGCCGCGCCCGGCATGGAGCACCCACGCGACGACACGCACAACACCAAAGAGTATATTGCTTGGTTGATCACGTACGGCTAATTTTCCCTTGCAAATTGCATGCCGTTTTATTGGGTTGGCTGGTTGGTCCGTGTAGGGACGTGACGAGCCACCCGTTCGGGGTGGCCTACTCCACGAGGTCGGACGAGGAAGGCTTCGGCGGGGTGTACGCGAGGGACGACGACCGGCCGGCGTTCAGCCG…
>6A-400M2 in TaOGT1-Billings
TCTCTCGCCAGGCCTACTCTGGAGAGGCATCGTCGCCGGACGAGCTGTATTCTCTCATGCTCTCGCTCAGGTTGTCTACTAGTGGCACCAGCACAGGACTCGGCCGGTTCGCCGCCGCGAGGTTGGCGGCCGCAGCTCGTGGAGGGAGGAGCGTGTCCGCCGCGCCCGGCATGGAGCACCCGCGCGACGACACGCACAACACCAAAGAGTATATTGCTTGGTTGATCACGTACGGCTAATTTTCCCTTGCAAATTGCATGCCGTTTTATTGGGTTGGCTGGTTGGTCCGTGTAGGGACGTGACGAGCCACCCGTTCGGGGTGGCCTACTCCACGAGGTCGGACGAGGAAGGCTTCGGCGGGGTGTACGCGAGGGACGACGACCGGCCGGCGTTCAGCCG…
>6A-SEQ7 in TaOGT1-Duster
TTGTGATCGGCACTGTTTCCTGGCTTGCTGTGATATTTTAATTGGTGACTGCTGAGTGATGCTACATCACTAAATATCACTTTGTGACAAGACTGAAATGAAGCATACAGGACATGGAATTTTAACCTAATTAAATGCTGGAGCTAACTTCTATGTCTTGAATATTTCTCTCATGATTAGCTGCGCCCTTAATGATGGATCAATCAGTATTATCTCTTTCCCTGCACATGCAGCTTATTCATTCATTTTGATTTTCATCGAATTTGTTAGTTTTGCATTTTCTTTGTAAGTTCTATGGCAACAATGTTCCTAGTACTGCTTCTGTTGTTTCTGGATTTATTTGTTTAAATTATTGTGTAA
>6A-SEQ7 in TaOGT1-Billings
TTGTTGTGATCGGCACTGTTTCCTGGCTTGCTGTGATATTTTAATTGGTGACTGCTGAGTGATGCTACATCACTAAATATCACTTTGTGACAAGACTGAAATGAAGCATACAGGACATGGAATTTTAACCTAATTAAATGCTGGAGCTAACTTCTATGTCTTGAATATTTCTCTCATGATTAGCTGCGCCCTTAATGATGGATCAATCAGTATTATCTCTTTCCCTGCATATGCAGCTTATTCATTCATTTTGATTTTCATCGAATTTGTTAGTTTTGCATTTTCTTTGTAAGTTCTATGGCAACAATGTTCCTAGTACTGCTTCTGTTGTTTCTGGATTTATTTGTTTAAATTATTGTGTAA

[truncated: 4 more sheets: Supplementary Fig. 6, Supplementary Fig. 9, Supplementary Fig. 17, Supplementary Fig. 19]
